# Supplementary material for: Prevention of ventilator-associated pneumonia in intensive care units: an international online survey
Source: Antimicrob Resist Infect Control. 2013 Mar 26;2:9. doi: 10.1186/2047-2994-2-9 (PMC3623895; doi:10.1186/2047-2994-2-9)
Supplement: Additional file 1 — Detailed country-specific results: number responding, respondents characteristics, reported practices, attitudes. [file 2047-2994-2-9-S1.xls]

## Sheet: INTRO
Prevention of ventilator-associated pneumonia in intensive care units: an international online survey.
Online supplement
Detailed country-specific results
data collected between April 1 and August 31,2012

## Sheet: Respondant characteristics
Respondants
		Females		Years working in intensive care	Beds in ICU	Admissions / year	Working in hospital >=1000 beds
Country	N	N	%	(Median)	(Median)	(Median)	N	%
ALGERIA	5	1	0.2	6	10	250	0	0
ARGENTINA	40	10	0.25	15	12	380	0	0
AUSTRALIA	23	2	0.0869565	12	18	1350	0	0
AUSTRIA	130	45	0.346154	15	8	385.5	33	0.253846
BAHREIN	1	0	0	10	12	NA	0	0
BELGIUM	33	8	0.242424	16	16	973.5	4	0.121212
BOLIVIA	9	1	0.111111	14	8	206	0	0
BRAZIL	21	2	0.0952381	13	15	900	0	0
BULGARIA	2	1	0.5	25	19.5	1500	0	0
CANADA	4	0	0	10	25	1090	0	0
CHILE	12	1	0.0833333	11	16	900	0	0
CHINA	3	1	0.333333	6	25	1000	1	0.333333
COLOMBIA	31	9	0.290323	8	14	540	0	0
CROATIA	2	1	0.5	11	13.5	936	1	0.5
CUBA	7	2	0.285714	15	12	393	0	0
CYPRUS	1	1	1	6	10	400	0	0
CZECH REPUBLIC	3	1	0.333333	21	12	350	1	0.333333
Costa Rica	1	1	1	20	14	NA	0	0
DENMARK	15	6	0.4	10	10	550	0	0
ECUADOR	13	3	0.230769	7	18	356.5	0	0
EGYPT	1	0	0	18	14	NA	0	0
EL SALVADOR	1	0	0	24	6	200	0	0
ESTONIA	1	0	0	29	10	350	0	0
FINLAND	5	3	0.6	14	17	1650	0	0
FRANCE	251	61	0.243028	9	14	567.5	56	0.223108
GEORGIA	2	0	0	17	11	549	0	0
GERMANY	67	10	0.149254	11	18	1700	21	0.313433
GREECE	23	14	0.608696	10	10	245	1	0.0434783
HUNGARY	10	4	0.4	24.5	9	590	2	0.2
ICELAND	1	0	0	30	12	700	0	0
INDIA	63	4	0.0634921	9	21	1000	1	0.015873
INDONESIA	3	1	0.333333	15	8	400	0	0
IRAN, ISLAMIC REPUBLIC OF	2	0	0	7.5	26	1850	0	0
IRELAND	13	3	0.230769	10	11	800	0	0
ISRAEL	3	1	0.333333	6	12	390	1	0.333333
ITALY	187	63	0.336898	13	8	342	13	0.0695187
JAPAN	3	0	0	20	10	750	1	0.333333
JORDAN	1	0	0	8	37	2600	0	0
KOREA, REPUBLIC OF	6	1	0.166667	10	12.5	646	1	0.166667
KOWEIT	1	0	0	12	11	457	0	0
LATVIA	2	0	0	2	19	NA	0	0
LIBYA	2	0	0	5	12	250	0	0
LITHUANIA	2	0	0	23.5	15.5	1250	0	0
LUXEMBOURG	1	0	0	8	18	750	0	0
MALAYSIA	2	1	0.5	6.5	19	1294	0	0
MALTA	2	0	0	9	20	1150	0	0
MEXICO	31	3	0.0967742	10	10	300	1	0.0322581
MOROCCO	3	0	0	8	8	719	0	0
Mozambique	1	0	0	12	12	NA	0	0
NETHERLANDS	31	5	0.16129	7	15	1025	3	0.0967742
NEW ZEALAND	1	0	0	10	8	820	0	0
NORWAY	2	1	0.5	11.5	8	800	0	0
PAKISTAN	1	0	0	10	24	1400	0	0
PARAGUAY	4	3	0.75	20	16	300	0	0
PERU	23	2	0.0869565	15	11	360	1	0.0434783
POLAND	9	4	0.444444	20	10	350	1	0.111111
PORTUGAL	50	21	0.42	14	11	373.5	11	0.22
ROMANIA	20	10	0.5	9.5	15.5	800.5	0	0
RUSSIAN FEDERATION	8	0	0	14	11	1050	2	0.25
SAUDI ARABIA	11	0	0	15	16	800	1	0.0909091
SENEGAL	1	0	0	1	10	200	0	0
SERBIA	2	0	0	17.5	6.5	125	0	0
SINGAPORE	1	0	0	5	13	400	0	0
SLOVAKIA	1	1	1	30	12	390	0	0
SLOVENIA	9	2	0.222222	13	10	380	2	0.222222
SOUTH AFRICA	1	1	1	20	6	400	0	0
SPAIN	293	110	0.375427	15	13	700	32	0.109215
SRI LANKA	1	0	0	11	10	NA	0	0
SWEDEN	14	1	0.0714286	15	10	862.5	2	0.142857
SWITZERLAND	29	7	0.241379	9	10	850	2	0.0689655
TUNISIA	5	2	0.4	4	24	575	0	0
TURKEY	12	8	0.666667	13	13	300	2	0.166667
UNITED ARAB EMIRATES	11	1	0.0909091	13	18	675	0	0
UNITED KINGDOM	115	25	0.217391	10	15	755	18	0.156522
UNITED STATES	12	1	0.0833333	10.5	22	1700	1	0.0833333
URUGUAY	6	1	0.166667	11	17	1084	0	0
VENEZUELA	11	4	0.363636	15	8	326	0	0
Total	1730	475	0.274566	12	12	565	216	0.124855

## Sheet: Reported clinical practices
VAP prevention: reported clinical practices
	N	No ventilatory circuit change unless specifically indicated		Strict hand hygiene using alcohol, especially before managing the airways		Daily sedation vacation and weaning protocol		Oral care with chlorhexidine		Cuff pressure control at least every 24h		Head of bed elevation		Selective digestive decontamination
		N	%	N	%	N	%	N	%	N	%	N	%	N	%
ALGERIA	5	4	0.8	2	0.4	0	0	1	0.2	0	0	4	0.8	1	0.2
ARGENTINA	40	39	0.975	31	0.775	25	0.625	29	0.725	31	0.775	40	1	1	0.025
AUSTRALIA	23	16	0.695652	21	0.913043	11	0.478261	9	0.391304	23	1	23	1	0	0
AUSTRIA	130	121	0.930769	106	0.815385	57	0.438462	61	0.469231	127	0.976923	125	0.961538	4	0.0307692
BAHREIN	1	1	1	1	1	1	1	1	1	1	1	1	1	1	1
BELGIUM	33	18	0.545455	31	0.939394	17	0.515152	30	0.909091	32	0.969697	33	1	0	0
BOLIVIA	9	8	0.888889	7	0.777778	3	0.333333	8	0.888889	5	0.555556	9	1	0	0
BRAZIL	21	20	0.952381	14	0.666667	15	0.714286	18	0.857143	13	0.619048	21	1	0	0
BULGARIA	2	1	0.5	1	0.5	1	0.5	2	1	2	1	2	1	0	0
CANADA	4	3	0.75	4	1	1	0.25	3	0.75	4	1	4	1	0	0
CHILE	12	10	0.833333	8	0.666667	6	0.5	8	0.666667	10	0.833333	12	1	0	0
CHINA	3	2	0.666667	2	0.666667	3	1	2	0.666667	3	1	3	1	1	0.333333
COLOMBIA	31	27	0.870968	30	0.967742	17	0.548387	26	0.83871	24	0.774194	30	0.967742	2	0.0645161
CROATIA	2	1	0.5	1	0.5	2	1	2	1	1	0.5	2	1	0	0
CUBA	7	7	1	7	1	5	0.714286	2	0.285714	6	0.857143	7	1	3	0.428571
CYPRUS	1	1	1	0	0	1	1	1	1	0	0	1	1	0	0
CZECH REPUBLIC	3	1	0.333333	3	1	0	0	2	0.666667	2	0.666667	3	1	0	0
Costa Rica	1	1	1	1	1	0	0	1	1	1	1	1	1	0	0
DENMARK	15	11	0.733333	8	0.533333	11	0.733333	11	0.733333	10	0.666667	13	0.866667	2	0.133333
ECUADOR	13	12	0.923077	10	0.769231	5	0.384615	6	0.461538	10	0.769231	13	1	0	0
EGYPT	1	1	1	1	1	1	1	1	1	0	0	1	1	0	0
EL SALVADOR	1	1	1	1	1	1	1	1	1	1	1	1	1	0	0
ESTONIA	1	0	0	1	1	0	0	0	0	1	1	1	1	0	0
FINLAND	5	5	1	4	0.8	4	0.8	4	0.8	4	0.8	5	1	0	0
FRANCE	251	173	0.689243	235	0.936255	48	0.191235	139	0.553785	227	0.904382	242	0.964143	4	0.0159363
GEORGIA	2	2	1	2	1	2	1	2	1	0	0	2	1	0	0
GERMANY	67	62	0.925373	56	0.835821	36	0.537313	40	0.597015	66	0.985075	65	0.970149	15	0.223881
GREECE	23	14	0.608696	17	0.73913	7	0.304348	19	0.826087	12	0.521739	22	0.956522	2	0.0869565
HUNGARY	10	7	0.7	9	0.9	8	0.8	8	0.8	5	0.5	10	1	0	0
ICELAND	1	1	1	1	1	1	1	1	1	1	1	1	1	0	0
INDIA	63	53	0.84127	61	0.968254	60	0.952381	57	0.904762	51	0.809524	63	1	12	0.190476
INDONESIA	3	3	1	2	0.666667	2	0.666667	2	0.666667	3	1	3	1	0	0
IRAN, ISLAMIC REPUBLIC OF	2	2	1	2	1	2	1	1	0.5	2	1	2	1	1	0.5
IRELAND	13	8	0.615385	11	0.846154	10	0.769231	9	0.692308	13	1	13	1	0	0
ISRAEL	3	2	0.666667	2	0.666667	3	1	3	1	3	1	3	1	0	0
ITALY	187	93	0.497326	130	0.695187	66	0.352941	143	0.764706	131	0.700535	171	0.914439	28	0.149733
JAPAN	3	3	1	3	1	1	0.333333	1	0.333333	3	1	3	1	0	0
JORDAN	1	0	0	1	1	1	1	1	1	1	1	1	1	0	0
KOREA, REPUBLIC OF	6	1	0.166667	6	1	3	0.5	4	0.666667	6	1	6	1	0	0
KOWEIT	1	1	1	1	1	1	1	1	1	1	1	1	1	0	0
LATVIA	2	0	0	2	1	0	0	2	1	1	0.5	2	1	2	1
LIBYA	2	1	0.5	1	0.5	0	0	1	0.5	1	0.5	2	1	1	0.5
LITHUANIA	2	1	0.5	1	0.5	2	1	1	0.5	2	1	2	1	0	0
LUXEMBOURG	1	0	0	1	1	0	0	1	1	1	1	1	1	0	0
MALAYSIA	2	2	1	2	1	1	0.5	2	1	0	0	2	1	0	0
MALTA	2	2	1	2	1	1	0.5	2	1	2	1	2	1	0	0
MEXICO	31	27	0.870968	25	0.806452	13	0.419355	12	0.387097	28	0.903226	30	0.967742	10	0.322581
NETHERLANDS	31	21	0.677419	27	0.870968	19	0.612903	11	0.354839	26	0.83871	25	0.806452	21	0.677419
NEW ZEALAND	1	1	1	1	1	1	1	1	1	0	0	1	1	0	0
NORWAY	2	1	0.5	1	0.5	1	0.5	1	0.5	1	0.5	2	1	0	0
PAKISTAN	1	1	1	1	1	1	1	1	1	1	1	1	1	1	1
PARAGUAY	4	2	0.5	4	1	2	0.5	2	0.5	2	0.5	4	1	0	0
PERU	23	21	0.913043	11	0.478261	11	0.478261	1	0.0434783	18	0.782609	22	0.956522	0	0
POLAND	9	8	0.888889	9	1	5	0.555556	4	0.444444	7	0.777778	8	0.888889	2	0.222222
PORTUGAL	50	34	0.68	42	0.84	19	0.38	40	0.8	39	0.78	50	1	0	0
ROMANIA	20	8	0.4	12	0.6	9	0.45	8	0.4	6	0.3	18	0.9	3	0.15
RUSSIAN FEDERATION	8	7	0.875	7	0.875	7	0.875	5	0.625	7	0.875	7	0.875	2	0.25
SAUDI ARABIA	11	8	0.727273	10	0.909091	11	1	10	0.909091	11	1	11	1	1	0.0909091
SENEGAL	1	0	0	1	1	0	0	1	1	0	0	1	1	0	0
SERBIA	2	1	0.5	0	0	2	1	1	0.5	0	0	1	0.5	0	0
SINGAPORE	1	1	1	0	0	1	1	0	0	0	0	1	1	0	0
SLOVAKIA	1	1	1	1	1	0	0	1	1	0	0	1	1	1	1
SLOVENIA	9	3	0.333333	9	1	6	0.666667	7	0.777778	8	0.888889	9	1	0	0
SOUTH AFRICA	1	1	1	1	1	1	1	1	1	1	1	1	1	0	0
SPAIN	293	272	0.928328	256	0.87372	126	0.430034	276	0.94198	273	0.931741	288	0.982935	69	0.235495
SRI LANKA	1	1	1	1	1	0	0	0	0	1	1	1	1	0	0
SWEDEN	14	8	0.571429	14	1	11	0.785714	6	0.428571	11	0.785714	14	1	0	0
SWITZERLAND	29	25	0.862069	27	0.931034	20	0.689655	21	0.724138	25	0.862069	28	0.965517	0	0
TUNISIA	5	5	1	3	0.6	0	0	3	0.6	1	0.2	5	1	0	0
TURKEY	12	9	0.75	11	0.916667	10	0.833333	10	0.833333	9	0.75	12	1	2	0.166667
UNITED ARAB EMIRATES	11	8	0.727273	10	0.909091	7	0.636364	10	0.909091	10	0.909091	11	1	2	0.181818
UNITED KINGDOM	115	57	0.495652	100	0.869565	93	0.808696	103	0.895652	100	0.869565	113	0.982609	9	0.0782609
UNITED STATES	12	10	0.833333	7	0.583333	10	0.833333	12	1	7	0.583333	12	1	0	0
URUGUAY	6	6	1	3	0.5	5	0.833333	6	1	5	0.833333	6	1	0	0
VENEZUELA	11	10	0.909091	5	0.454545	6	0.545455	3	0.272727	9	0.818182	11	1	3	0.272727
Total	1726	1299	0.752607	1442	0.835458	839	0.486095	1226	0.710313	1449	0.839513	1668	0.966396	206	0.119351

## Sheet: Reported non clinical practices
VAP prevention: non clinical practices - measurement of process and outcomes
	N	"In my ICU, we have written guidelines for VAP prevention"		Measurement of compliance with recommendations at least once a year						"In my ICU, we have a written definition of VAP for recording"		"In my ICU, we count and record VAP on a routine basis"		Providing data on VAP/1000 intubation-days		Clinical staff in my ICU is aware of VAP-related data and their trends (agree strongly/agree)
				Hand hygiene		Daily sedation vacation and weaning protocol		Oral care with chlorhexidine
		N "Yes"	%	N "Yes"	%	N "Yes"	%	N "Yes"	%	N "Yes"	%	N "Yes"	%	N	%	N	%
ALGERIA	5	0	0	0	0	0	0	0	0	1	0.2	1	0.2	0	0	3	0.6
ARGENTINA	40	26	0.65	23	0.575	8	0.2	12	0.3	24	0.6	27	0.675	9	0.225	32	0.8
AUSTRALIA	23	7	0.304348	19	0.826087	1	0.0434783	2	0.0869565	7	0.304348	7	0.304348	1	0.0434783	7	0.304348
AUSTRIA	130	52	0.4	59	0.453846	11	0.0846154	11	0.0846154	39	0.3	58	0.446154	18	0.138462	33	0.253846
BAHREIN	1	0	0	0	0	0	0	0	0	0	0	0	0	0	0	0	0
BELGIUM	33	24	0.727273	28	0.848485	11	0.333333	16	0.484848	19	0.575758	16	0.484848	8	0.242424	18	0.545455
BOLIVIA	9	5	0.555556	6	0.666667	2	0.222222	4	0.444444	5	0.555556	4	0.444444	0	0	7	0.777778
BRAZIL	21	17	0.809524	9	0.428571	10	0.47619	12	0.571429	18	0.857143	16	0.761905	12	0.571429	11	0.52381
BULGARIA	2	1	0.5	2	1	1	0.5	1	0.5	1	0.5	1	0.5	0	0	1	0.5
CANADA	4	4	1	3	0.75	1	0.25	2	0.5	3	0.75	3	0.75	0	0	2	0.5
CHILE	12	9	0.75	5	0.416667	2	0.166667	3	0.25	10	0.833333	10	0.833333	4	0.333333	8	0.666667
CHINA	3	2	0.666667	1	0.333333	1	0.333333	1	0.333333	2	0.666667	2	0.666667	1	0.333333	1	0.333333
COLOMBIA	31	21	0.677419	17	0.548387	5	0.16129	10	0.322581	23	0.741935	23	0.741935	11	0.354839	23	0.741935
CROATIA	2	0	0	0	0	0	0	0	0	0	0	1	0.5	0	0	1	0.5
CUBA	7	7	1	6	0.857143	2	0.285714	1	0.142857	7	1	7	1	2	0.285714	7	1
CYPRUS	1	1	1	0	0	0	0	1	1	1	1	1	1	0	0	1	1
CZECH REPUBLIC	3	0	0	2	0.666667	0	0	1	0.333333	0	0	1	0.333333	0	0	1	0.333333
Costa Rica	1	1	1	1	1	0	0	0	0	0	0	1	1	0	0	0	0
DENMARK	15	13	0.866667	10	0.666667	5	0.333333	4	0.266667	8	0.533333	7	0.466667	2	0.133333	7	0.466667
ECUADOR	13	9	0.692308	8	0.615385	3	0.230769	2	0.153846	8	0.615385	7	0.538462	3	0.230769	6	0.461538
EGYPT	1	1	1	0	0	0	0	0	0	0	0	0	0	0	0	0	0
EL SALVADOR	1	0	0	1	1	0	0	1	1	1	1	0	0	0	0	1	1
ESTONIA	1	1	1	1	1	0	0	0	0	1	1	1	1	1	1	1	1
FINLAND	5	3	0.6	0	0	0	0	0	0	0	0	2	0.4	0	0	0	0
FRANCE	251	119	0.474104	138	0.549801	14	0.0557769	20	0.0796813	129	0.513944	154	0.613546	45	0.179283	120	0.478088
GEORGIA	2	1	0.5	2	1	1	0.5	0	0	1	0.5	1	0.5	1	0.5	2	1
GERMANY	67	45	0.671642	50	0.746269	7	0.104478	5	0.0746269	34	0.507463	35	0.522388	13	0.19403	22	0.328358
GREECE	23	7	0.304348	11	0.478261	0	0	6	0.26087	7	0.304348	9	0.391304	1	0.0434783	13	0.565217
HUNGARY	10	7	0.7	4	0.4	2	0.2	2	0.2	4	0.4	8	0.8	2	0.2	7	0.7
ICELAND	1	1	1	1	1	0	0	0	0	0	0	0	0	0	0	1	1
INDIA	63	51	0.809524	38	0.603175	13	0.206349	22	0.349206	49	0.777778	50	0.793651	21	0.333333	51	0.809524
INDONESIA	3	2	0.666667	2	0.666667	0	0	0	0	2	0.666667	1	0.333333	1	0.333333	3	1
IRAN, ISLAMIC REPUBLIC OF	2	1	0.5	0	0	1	0.5	1	0.5	1	0.5	1	0.5	1	0.5	1	0.5
IRELAND	13	8	0.615385	9	0.692308	0	0	1	0.0769231	7	0.538462	2	0.153846	0	0	6	0.461538
ISRAEL	3	2	0.666667	1	0.333333	1	0.333333	2	0.666667	2	0.666667	1	0.333333	0	0	2	0.666667
ITALY	187	113	0.604278	76	0.406417	12	0.0641711	24	0.128342	77	0.411765	89	0.475936	39	0.208556	115	0.614973
JAPAN	3	1	0.333333	0	0	1	0.333333	0	0	1	0.333333	1	0.333333	1	0.333333	1	0.333333
JORDAN	1	1	1	1	1	1	1	1	1	1	1	1	1	1	1	1	1
KOREA, REPUBLIC OF	6	4	0.666667	6	1	1	0.166667	1	0.166667	5	0.833333	5	0.833333	3	0.5	6	1
KOWEIT	1	1	1	1	1	0	0	0	0	0	0	0	0	0	0	0	0
LATVIA	2	0	0	0	0	0	0	0	0	0	0	1	0.5	0	0	1	0.5
LIBYA	2	0	0	0	0	0	0	0	0	0	0	0	0	0	0	0	0
LITHUANIA	2	0	0	0	0	0	0	0	0	1	0.5	1	0.5	0	0	1	0.5
LUXEMBOURG	1	1	1	1	1	0	0	0	0	0	0	1	1	0	0	1	1
MALAYSIA	2	2	1	1	0.5	0	0	0	0	2	1	2	1	2	1	2	1
MALTA	2	1	0.5	1	0.5	0	0	0	0	0	0	0	0	0	0	0	0
MEXICO	31	16	0.516129	23	0.741935	5	0.16129	9	0.290323	20	0.645161	21	0.677419	4	0.129032	23	0.741935
MOROCCO	3	0	0	1	0.333333	0	0	0	0	2	0.666667	3	1	1	0.333333	0	0
Mozambique	1	1	1	0	0	1	1	0	0	1	1	1	1	0	0	1	1
NETHERLANDS	31	25	0.806452	13	0.419355	4	0.129032	0	0	11	0.354839	12	0.387097	3	0.0967742	13	0.419355
NEW ZEALAND	1	1	1	1	1	0	0	0	0	0	0	0	0	0	0	0	0
NORWAY	2	2	1	1	0.5	0	0	0	0	1	0.5	1	0.5	0	0	1	0.5
PAKISTAN	1	1	1	1	1	1	1	1	1	1	1	1	1	0	0	0	0
PARAGUAY	4	4	1	2	0.5	0	0	0	0	2	0.5	3	0.75	2	0.5	2	0.5
PERU	23	10	0.434783	10	0.434783	2	0.0869565	0	0	13	0.565217	13	0.565217	7	0.304348	16	0.695652
POLAND	9	3	0.333333	8	0.888889	2	0.222222	2	0.222222	3	0.333333	5	0.555556	2	0.222222	5	0.555556
PORTUGAL	50	29	0.58	22	0.44	7	0.14	12	0.24	29	0.58	34	0.68	17	0.34	35	0.7
ROMANIA	20	11	0.55	6	0.3	2	0.1	1	0.05	7	0.35	11	0.55	1	0.05	12	0.6
RUSSIAN FEDERATION	8	7	0.875	6	0.75	5	0.625	3	0.375	8	1	7	0.875	4	0.5	6	0.75
SAUDI ARABIA	11	11	1	9	0.818182	10	0.909091	8	0.727273	11	1	9	0.818182	4	0.363636	10	0.909091
SENEGAL	1	0	0	0	0	0	0	0	0	0	0	0	0	0	0	0	0
SERBIA	2	1	0.5	1	0.5	1	0.5	0	0	1	0.5	1	0.5	1	0.5	1	0.5
SINGAPORE	1	0	0	1	1	0	0	0	0	0	0	0	0	0	0	0	0
SLOVAKIA	1	1	1	1	1	0	0	0	0	1	1	1	1	0	0	0	0
SLOVENIA	9	2	0.222222	6	0.666667	1	0.111111	2	0.222222	5	0.555556	3	0.333333	0	0	7	0.777778
SOUTH AFRICA	1	0	0	0	0	0	0	0	0	0	0	0	0	0	0	0	0
SPAIN	293	238	0.812287	116	0.395904	38	0.129693	118	0.40273	220	0.750853	218	0.744027	128	0.43686	236	0.805461
SRI LANKA	1	0	0	0	0	0	0	0	0	0	0	0	0	0	0	0	0
SWEDEN	14	11	0.785714	13	0.928571	2	0.142857	2	0.142857	12	0.857143	11	0.785714	1	0.0714286	11	0.785714
SWITZERLAND	29	20	0.689655	14	0.482759	2	0.0689655	3	0.103448	7	0.241379	11	0.37931	4	0.137931	10	0.344828
TUNISIA	5	1	0.2	2	0.4	0	0	1	0.2	1	0.2	1	0.2	0	0	2	0.4
TURKEY	12	9	0.75	10	0.833333	3	0.25	2	0.166667	9	0.75	11	0.916667	3	0.25	11	0.916667
UNITED ARAB EMIRATES	11	8	0.727273	9	0.818182	5	0.454545	7	0.636364	9	0.818182	8	0.727273	5	0.454545	9	0.818182
UNITED KINGDOM	115	91	0.791304	85	0.73913	41	0.356522	44	0.382609	57	0.495652	57	0.495652	16	0.13913	61	0.530435
UNITED STATES	12	11	0.916667	6	0.5	4	0.333333	8	0.666667	10	0.833333	10	0.833333	4	0.333333	8	0.666667
URUGUAY	6	6	1	2	0.333333	2	0.333333	2	0.333333	5	0.833333	4	0.666667	1	0.166667	4	0.666667
VENEZUELA	11	3	0.272727	6	0.545455	5	0.454545	1	0.0909091	6	0.545455	3	0.272727	0	0	6	0.545455
Total	1730	1095	0.632948	919	0.531214	260	0.150289	395	0.228324	953	0.550867	1019	0.589017	411	0.237572	1017	0.587861

## Sheet: Attitudes
Data are respondents agreeing strongly, or agreeing, with the statement
		"If you cannot measure it, you cannot improve it"		Monitoring of VAP related measures stimulates quality improvement		VAP-related measures in my ICU (if any) are reliable		I am willing to implement, or support, a VAP data collection system		There is a difference between a definition of VAP for reporting, and a diagnosis of VAP for treatment
	N	n	%	n	%	n	%	n	%	n	%
ALGERIA	5	5	1	5	1	3	0.6	5	1	2	0.4
ARGENTINA	40	34	0.85	39	0.975	23	0.575	37	0.925	12	0.3
AUSTRALIA	23	17	0.73913	19	0.826087	9	0.391304	15	0.652174	16	0.695652
AUSTRIA	130	104	0.8	120	0.923077	54	0.415385	95	0.730769	36	0.276923
BAHREIN	1	1	1	1	1	1	1	1	1	0	0
BELGIUM	33	27	0.818182	28	0.848485	19	0.575758	27	0.818182	10	0.30303
BOLIVIA	9	6	0.666667	9	1	5	0.555556	8	0.888889	4	0.444444
BRAZIL	21	20	0.952381	20	0.952381	13	0.619048	20	0.952381	9	0.428571
BULGARIA	2	2	1	2	1	1	0.5	2	1	0	0
CANADA	4	2	0.5	4	1	1	0.25	4	1	1	0.25
CHILE	12	7	0.583333	12	1	11	0.916667	12	1	5	0.416667
CHINA	3	3	1	3	1	2	0.666667	3	1	3	1
COLOMBIA	31	25	0.806452	31	1	22	0.709677	29	0.935484	13	0.419355
CROATIA	2	2	1	2	1	1	0.5	2	1	0	0
CUBA	7	5	0.714286	7	1	7	1	7	1	2	0.285714
CYPRUS	1	1	1	1	1	1	1	1	1	0	0
CZECH REPUBLIC	3	3	1	3	1	1	0.333333	3	1	2	0.666667
Costa Rica	1	0	0	1	1	0	0	1	1	0	0
DENMARK	15	8	0.533333	7	0.466667	5	0.333333	7	0.466667	10	0.666667
ECUADOR	13	9	0.692308	13	1	8	0.615385	13	1	4	0.307692
EGYPT	1	1	1	1	1	0	0	1	1	0	0
EL SALVADOR	1	1	1	1	1	1	1	1	1	0	0
ESTONIA	1	1	1	1	1	1	1	1	1	0	0
FINLAND	5	5	1	5	1	1	0.2	5	1	3	0.6
FRANCE	251	221	0.880478	235	0.936255	122	0.486056	212	0.844622	128	0.50996
GEORGIA	2	2	1	2	1	2	1	2	1	2	1
GERMANY	67	58	0.865672	63	0.940299	27	0.402985	57	0.850746	28	0.41791
GREECE	23	23	1	23	1	11	0.478261	19	0.826087	10	0.434783
HUNGARY	10	7	0.7	10	1	8	0.8	9	0.9	3	0.3
ICELAND	1	1	1	1	1	0	0	1	1	0	0
INDIA	63	60	0.952381	62	0.984127	49	0.777778	60	0.952381	40	0.634921
INDONESIA	3	2	0.666667	3	1	3	1	3	1	1	0.333333
IRAN, ISLAMIC REPUBLIC OF	2	2	1	2	1	1	0.5	2	1	1	0.5
IRELAND	13	10	0.769231	13	1	5	0.384615	11	0.846154	4	0.307692
ISRAEL	3	3	1	2	0.666667	2	0.666667	2	0.666667	2	0.666667
ITALY	187	176	0.941176	177	0.946524	121	0.647059	167	0.893048	71	0.379679
JAPAN	3	1	0.333333	2	0.666667	3	1	0	0	1	0.333333
JORDAN	1	1	1	1	1	1	1	1	1	1	1
KOREA, REPUBLIC OF	6	6	1	6	1	4	0.666667	5	0.833333	5	0.833333
KOWEIT	1	1	1	1	1	0	0	1	1	0	0
LATVIA	2	1	0.5	2	1	1	0.5	2	1	2	1
LIBYA	2	2	1	2	1	1	0.5	2	1	1	0.5
LITHUANIA	2	2	1	2	1	0	0	2	1	1	0.5
LUXEMBOURG	1	1	1	1	1	1	1	1	1	0	0
MALAYSIA	2	1	0.5	2	1	2	1	2	1	0	0
MALTA	2	2	1	2	1	1	0.5	2	1	1	0.5
MEXICO	31	23	0.741935	30	0.967742	25	0.806452	29	0.935484	11	0.354839
MOROCCO	3	2	0.666667	3	1	2	0.666667	3	1	0	0
Mozambique	1	0	0	1	1	1	1	1	1	0	0
NETHERLANDS	31	20	0.645161	26	0.83871	19	0.612903	17	0.548387	15	0.483871
NEW ZEALAND	1	1	1	1	1	0	0	1	1	1	1
NORWAY	2	1	0.5	1	0.5	1	0.5	2	1	2	1
PAKISTAN	1	1	1	1	1	0	0	1	1	1	1
PARAGUAY	4	4	1	4	1	1	0.25	3	0.75	4	1
PERU	23	21	0.913043	23	1	14	0.608696	22	0.956522	10	0.434783
POLAND	9	7	0.777778	7	0.777778	7	0.777778	9	1	3	0.333333
PORTUGAL	50	47	0.94	50	1	29	0.58	47	0.94	22	0.44
ROMANIA	20	16	0.8	20	1	8	0.4	16	0.8	10	0.5
RUSSIAN FEDERATION	8	7	0.875	7	0.875	7	0.875	5	0.625	4	0.5
SAUDI ARABIA	11	11	1	11	1	9	0.818182	9	0.818182	4	0.363636
SENEGAL	1	1	1	1	1	0	0	0	0	1	1
SERBIA	2	2	1	2	1	2	1	2	1	1	0.5
SINGAPORE	1	1	1	1	1	0	0	1	1	0	0
SLOVAKIA	1	1	1	1	1	0	0	1	1	1	1
SLOVENIA	9	9	1	9	1	6	0.666667	9	1	3	0.333333
SOUTH AFRICA	1	0	0	1	1	1	1	1	1	1	1
SPAIN	293	252	0.860068	290	0.989761	228	0.778157	270	0.921502	104	0.354949
SRI LANKA	1	1	1	1	1	0	0	0	0	0	0
SWEDEN	14	12	0.857143	13	0.928571	8	0.571429	11	0.785714	8	0.571429
SWITZERLAND	29	28	0.965517	26	0.896552	13	0.448276	26	0.896552	11	0.37931
TUNISIA	5	4	0.8	5	1	2	0.4	5	1	3	0.6
TURKEY	12	12	1	12	1	10	0.833333	11	0.916667	4	0.333333
UNITED ARAB EMIRATES	11	11	1	11	1	8	0.727273	11	1	8	0.727273
UNITED KINGDOM	115	73	0.634783	96	0.834783	61	0.530435	95	0.826087	71	0.617391
UNITED STATES	12	9	0.75	10	0.833333	7	0.583333	12	1	5	0.416667
URUGUAY	6	3	0.5	6	1	4	0.666667	5	0.833333	2	0.333333
VENEZUELA	11	8	0.727273	11	1	6	0.545455	11	1	2	0.181818
Total	1730	1460	0.843931	1630	0.942197	1034	0.597688	1499	0.866474	746	0.431214
